# Supplementary material for: Aptardi predicts polyadenylation sites in sample-specific transcriptomes using high-throughput RNA sequencing and DNA sequence
Source: Nat Commun. 2021 Mar 12;12:1652. doi: 10.1038/s41467-021-21894-x (PMC7955126; doi:10.1038/s41467-021-21894-x)
Supplement: Supplementary file 4 — Supplementary Data 1 [file 41467_2021_21894_MOESM4_ESM.csv]

Reference Ensembl Gene Name	Reference Ensembl Gene	Reference Ensembl Transcript	aptardi Transcript	StringTie Transcript	aptardi Base Mean	StringTie Base Mean	aptardi log2-Fold Change	StringTie log2-Fold Change	aptardi p-value	StringTie p-value	aptardi Adjusted p-value	StringTie Adjusted p-value	aptardi Standard Error of the log2-Fold Change estimate	StringTie Standard Error of the log2-Fold Change estimate	aptardi Wald statistic	StringTie Wald statistic
Gng12	ENSRNOG00000050231	ENSRNOT00000075400	STRG.17426.2.2	STRG.17426.2	526.41	73.90	-1.62	-0.03	6.44E-36	9.53E-01	1.09E-32	9.947E-01	0.13	0.45	-12.51	-0.06
RGD1559441	ENSRNOG00000024953	ENSRNOT00000042810	STRG.19724.5.1	STRG.19724.5	680.37	97.14	-1.48	-0.52	8.75E-20	2.45E-01	4.61E-17	8.253E-01	0.16	0.45	-9.10	-1.16
Ptpn3	ENSRNOG00000011425	ENSRNOT00000076705	STRG.20656.3.1	STRG.20656.3	315.81	49.05	-12.11	-0.21	1.51E-19	9.43E-01	7.48E-17	9.941E-01	1.34	2.89	-9.04	-0.07
Glrb	ENSRNOG00000010199	ENSRNOT00000014170	STRG.9887.1	STRG.9887.1	808.30	4122.37	-1.36	-0.45	5.05E-19	4.81E-03	2.29E-16	1.051E-01	0.15	0.16	-8.91	-2.82
Khsrp	ENSRNOG00000047628	ENSRNOT00000077653	STRG.33444.2	STRG.33444.2	193.99	840.40	10.72	0.51	1.60E-16	1.87E-03	5.20E-14	5.115E-02	1.30	0.16	8.25	3.11
Hmces	ENSRNOG00000010474	ENSRNOT00000016137	STRG.17838.1.1	STRG.17838.1	233.84	3757.46	-11.68	0.10	2.44E-16	5.09E-01	7.70E-14	9.414E-01	1.42	0.16	-8.20	0.66
Trip12	ENSRNOG00000016963	ENSRNOT00000093245	STRG.35041.2.1	STRG.35041.2	171.68	1490.42	-9.46	0.43	1.32E-15	2.76E-01	3.76E-13	8.484E-01	1.18	0.39	-7.99	1.09
Jkamp	ENSRNOG00000004751	ENSRNOT00000006321	STRG.24972.1.2	STRG.24972.1	127.12	758.24	10.11	-0.11	3.46E-15	4.95E-01	8.99E-13	9.388E-01	1.28	0.16	7.87	-0.68
Ppm1k	ENSRNOG00000006893	ENSRNOT00000087835	STRG.17338.3.1	STRG.17338.3	164.24	73.30	-11.17	1.57	8.56E-15	4.42E-02	2.11E-12	4.281E-01	1.44	0.78	-7.76	2.01
Tp53bp1	ENSRNOG00000013837	ENSRNOT00000019025	STRG.14036.1	STRG.14036.1	145.98	1154.40	10.31	0.27	1.29E-14	4.77E-01	2.98E-12	9.352E-01	1.34	0.37	7.71	0.71
Faim2	ENSRNOG00000053258	ENSRNOT00000085033	STRG.29714.1.4	STRG.29714.1	3289.22	531.05	-0.66	-0.43	2.68E-14	1.67E-01	5.78E-12	7.486E-01	0.09	0.31	-7.61	-1.38
Ube4a	ENSRNOG00000026833	ENSRNOT00000021321	STRG.30825.4	STRG.30825.4	136.21	1627.03	10.21	0.02	1.03E-13	9.10E-01	2.05E-11	9.935E-01	1.37	0.17	7.44	0.11
Pi4kb	ENSRNOG00000021024	ENSRNOT00000040501	STRG.10341.3.1	STRG.10341.3	71.97	875.24	-9.98	-0.09	9.40E-13	6.75E-01	1.60E-10	9.704E-01	1.40	0.20	-7.14	-0.42
Mmadhc	ENSRNOG00000004740	ENSRNOT00000066058	STRG.12652.1.1	STRG.12652.1	59.08	249.22	-7.06	-0.54	2.81E-12	1.60E-01	4.56E-10	7.408E-01	1.01	0.39	-6.99	-1.40
Dut	ENSRNOG00000007221	ENSRNOT00000009549	STRG.14123.1	STRG.14123.1	63.52	237.14	9.11	-0.87	1.58E-11	5.02E-03	2.36E-09	1.084E-01	1.35	0.31	6.74	-2.81
Tmem88b	ENSRNOG00000036869	ENSRNOT00000055343	STRG.23109.1.2	STRG.23109.1	575.47	460.31	-2.46	-0.79	1.78E-11	6.30E-02	2.64E-09	5.138E-01	0.37	0.43	-6.72	-1.86
Zfp955a	ENSRNOG00000048577	ENSRNOT00000082664	STRG.26763.6	STRG.26763.6	54.14	248.67	8.88	0.49	3.42E-11	2.18E-02	4.91E-09	2.884E-01	1.34	0.21	6.63	2.29
Lratd1	ENSRNOG00000004084	ENSRNOT00000088687	STRG.24058.2.2	STRG.24058.2	928.13	1552.40	-2.33	-0.03	4.71E-11	8.85E-01	6.62E-09	9.923E-01	0.35	0.18	-6.58	-0.14
Ndufa4	ENSRNOG00000005512	ENSRNOT00000007567	STRG.16399.3.2	STRG.16399.3	161.35	3869.52	-8.09	-0.24	8.76E-11	3.69E-01	1.17E-08	8.975E-01	1.25	0.27	-6.49	-0.90
Zfp317	ENSRNOG00000006684	ENSRNOT00000078593	STRG.30210.8.1	STRG.30210.8	48.00	88.00	-9.39	0.53	2.25E-10	2.13E-01	2.80E-08	7.987E-01	1.48	0.43	-6.34	1.25
Tmem151b	ENSRNOG00000019958	ENSRNOT00000031706	STRG.33715.1	STRG.33715.1	97.40	730.01	9.73	0.44	3.76E-10	1.90E-01	4.44E-08	7.800E-01	1.55	0.33	6.26	1.31
Actr10	ENSRNOG00000007504	ENSRNOT00000010300	STRG.24931.1	STRG.24931.1	70.43	1300.90	-9.95	-0.22	4.28E-10	2.14E-01	5.00E-08	8.009E-01	1.59	0.17	-6.24	-1.24
Rnf13	ENSRNOG00000029209	ENSRNOT00000068606	STRG.9331.2.1	STRG.9331.2	121.98	1372.60	8.12	-0.13	1.02E-09	6.73E-01	1.15E-07	9.703E-01	1.33	0.30	6.11	-0.42
Faim2	ENSRNOG00000053258	ENSRNOT00000085033	STRG.29714.1.3	STRG.29714.1	68.56	531.05	-9.91	-0.43	1.56E-09	1.67E-01	1.70E-07	7.486E-01	1.64	0.31	-6.04	-1.38
Ptpn3	ENSRNOG00000011425	ENSRNOT00000076705	STRG.20656.3.2	STRG.20656.3	156.86	49.05	-11.10	-0.21	1.98E-09	9.43E-01	2.09E-07	9.941E-01	1.85	2.89	-6.00	-0.07
Epb41l4b	ENSRNOG00000056550	ENSRNOT00000090366	STRG.20652.1.1	STRG.20652.1	37.56	70.70	8.36	-3.23	2.24E-09	2.23E-01	2.32E-07	8.079E-01	1.40	2.65	5.98	-1.22
Copg2	ENSRNOG00000011014	ENSRNOT00000033706	STRG.16731.1	STRG.16731.1	70.77	1497.94	9.27	-0.03	4.60E-09	8.87E-01	4.63E-07	9.923E-01	1.58	0.20	5.86	-0.14
Topors	ENSRNOG00000006485	ENSRNOT00000066081	STRG.20183.3.1	STRG.20183.3	55.86	711.48	8.92	-0.04	5.42E-09	8.12E-01	5.39E-07	9.856E-01	1.53	0.15	5.83	-0.24
Copg2	ENSRNOG00000011014	ENSRNOT00000033706	STRG.16731.1.2	STRG.16731.1	49.97	1497.94	-9.45	-0.03	1.21E-08	8.87E-01	1.13E-06	9.923E-01	1.66	0.20	-5.70	-0.14
Jkamp	ENSRNOG00000004751	ENSRNOT00000006321	STRG.24972.1	STRG.24972.1	32.17	758.24	8.13	-0.11	2.40E-08	4.95E-01	2.14E-06	9.388E-01	1.46	0.16	5.58	-0.68
Fgfr1op2	ENSRNOG00000001811	ENSRNOT00000042270	STRG.19159.1.1	STRG.19159.1	44.27	351.79	-9.28	0.02	2.74E-08	9.46E-01	2.40E-06	9.941E-01	1.67	0.28	-5.56	0.07
Ap1ar	ENSRNOG00000024492	ENSRNOT00000055607	STRG.11251.1.1	STRG.11251.1	65.25	141.40	9.15	0.19	2.88E-08	5.89E-01	2.51E-06	9.599E-01	1.65	0.35	5.55	0.54
Pja2	ENSRNOG00000015528	ENSRNOT00000021258	STRG.35480.4.3	STRG.35480.4	657.97	817.42	-5.24	1.02	1.58E-07	7.83E-01	1.20E-05	9.812E-01	1.00	3.73	-5.24	0.28
Dgkb	ENSRNOG00000030771	ENSRNOT00000063874	STRG.24384.1.1	STRG.24384.1	566.60	1939.72	1.55	0.42	1.98E-07	4.16E-01	1.48E-05	9.166E-01	0.30	0.52	5.20	0.81
Jkamp	ENSRNOG00000004751	ENSRNOT00000006321	STRG.24972.1.1	STRG.24972.1	858.16	758.24	-0.74	-0.11	2.07E-07	4.95E-01	1.54E-05	9.388E-01	0.14	0.16	-5.19	-0.68
Rab11a	ENSRNOG00000011302	ENSRNOT00000015598	STRG.31436.2.3	STRG.31436.2	66.71	1838.84	9.18	-0.10	3.00E-07	2.69E-01	2.16E-05	8.440E-01	1.79	0.09	5.12	-1.11
Satb1	ENSRNOG00000012942	ENSRNOT00000017556	STRG.33300.4.4	STRG.33300.4	150.50	934.64	-8.08	0.45	7.10E-07	4.85E-01	4.65E-05	9.364E-01	1.63	0.64	-4.96	0.70
Pcsk2	ENSRNOG00000005438	ENSRNOT00000007249	STRG.14596.1	STRG.14596.1	3388.64	6811.69	-0.84	-0.42	8.33E-07	9.68E-02	5.37E-05	6.229E-01	0.17	0.25	-4.93	-1.66
Thy1	ENSRNOG00000006604	ENSRNOT00000008685	STRG.30776.1.1	STRG.30776.1	17688.34	7636.16	-0.49	-0.32	1.29E-06	5.23E-02	8.04E-05	4.674E-01	0.10	0.16	-4.84	-1.94
Faim2	ENSRNOG00000053258	ENSRNOT00000085033	STRG.29714.1.2	STRG.29714.1	120.08	531.05	-10.72	-0.43	1.74E-06	1.67E-01	0.000105485	7.486E-01	2.24	0.31	-4.78	-1.38
Lratd1	ENSRNOG00000004084	ENSRNOT00000088687	STRG.24058.2	STRG.24058.2	460.68	1552.40	5.24	-0.03	4.50E-06	8.85E-01	0.00024919	9.923E-01	1.14	0.18	4.59	-0.14
Stx12	ENSRNOG00000011804	ENSRNOT00000017227	STRG.22270.5.3	STRG.22270.5	471.12	2732.59	-1.23	-0.01	1.16E-05	9.43E-01	0.000599946	9.941E-01	0.28	0.11	-4.39	-0.07
Ufm1	ENSRNOG00000038176	ENSRNOT00000058116	STRG.9247.1	STRG.9247.1	77.55	500.41	-4.69	-0.26	1.26E-05	2.59E-01	0.000649038	8.375E-01	1.07	0.23	-4.37	-1.13
Insig1	ENSRNOG00000006859	ENSRNOT00000009233	STRG.15800.1.1	STRG.15800.1	1514.69	1686.01	-0.63	-0.21	2.70E-05	2.88E-01	0.001301432	8.584E-01	0.15	0.19	-4.20	-1.06
Ski	ENSRNOG00000055340	ENSRNOT00000080591	STRG.23071.1	STRG.23071.1	222.58	692.23	1.72	0.87	3.20E-05	1.08E-03	0.001511097	3.268E-02	0.41	0.26	4.16	3.27
Arhgap5	ENSRNOG00000004696	ENSRNOT00000088378	STRG.24617.1.1	STRG.24617.1	166.04	1195.26	-11.19	0.52	3.49E-05	1.80E-01	0.001640115	7.670E-01	2.70	0.39	-4.14	1.34
Abcg2	ENSRNOG00000007041	ENSRNOT00000009546	STRG.17339.1	STRG.17339.1	43.40	65.92	2.30	1.83	3.53E-05	3.82E-03	0.001655341	8.925E-02	0.56	0.63	4.14	2.89
Fgfr1op2	ENSRNOG00000001811	ENSRNOT00000002476	STRG.19159.2	STRG.19159.2	611.02	937.92	-0.88	-0.20	4.60E-05	5.67E-01	0.002080742	9.547E-01	0.22	0.35	-4.08	-0.57
Rbsn	ENSRNOG00000011391	ENSRNOT00000015602	STRG.17975.1.1	STRG.17975.1	730.44	1117.37	-0.65	0.18	4.69E-05	3.49E-01	0.002115485	8.908E-01	0.16	0.20	-4.07	0.94
Pdk1	ENSRNOG00000001517	ENSRNOT00000002072	STRG.13027.1	STRG.13027.1	178.43	236.04	0.94	0.67	7.01E-05	2.44E-02	0.003031391	3.093E-01	0.24	0.30	3.98	2.25
Dld	ENSRNOG00000006364	ENSRNOT00000008980	STRG.24274.1.3	STRG.24274.1	526.47	2573.81	-0.92	-0.20	7.07E-05	7.99E-02	0.003051628	5.763E-01	0.23	0.12	-3.97	-1.75
Opcml	ENSRNOG00000023809	ENSRNOT00000042890	STRG.30471.3.4	STRG.30471.3	102.77	244.21	-6.02	2.74	7.69E-05	4.62E-01	0.003273153	9.310E-01	1.52	3.73	-3.95	0.74
Nudcd1	ENSRNOG00000024929	ENSRNOT00000006685	STRG.28266.1	STRG.28266.1	31.82	177.21	3.09	0.67	9.02E-05	2.95E-02	0.003751823	3.452E-01	0.79	0.31	3.92	2.18
P2ry12	ENSRNOG00000013902	ENSRNOT00000018600	STRG.9388.2	STRG.9388.2	176.27	339.19	0.85	0.16	9.40E-05	4.27E-01	0.003886088	9.215E-01	0.22	0.20	3.91	0.80
Gpatch11	ENSRNOG00000025317	ENSRNOT00000034919	STRG.23160.1	STRG.23160.1	97.02	498.58	-2.22	0.30	9.85E-05	8.63E-02	0.00404911	5.922E-01	0.57	0.17	-3.89	1.72
Ptn	ENSRNOG00000011946	ENSRNOT00000016088	STRG.16835.2.1	STRG.16835.2	961.97	1635.03	0.52	-0.58	0.000127383	2.27E-01	0.005019146	8.098E-01	0.14	0.48	3.83	-1.21
Dnmt1	ENSRNOG00000039859	ENSRNOT00000064932	STRG.30262.1.1	STRG.30262.1	684.56	487.92	1.08	0.23	0.000134966	2.78E-01	0.005272685	8.490E-01	0.28	0.21	3.82	1.08
Klhdc2	ENSRNOG00000004474	ENSRNOT00000006223	STRG.24870.2.1	STRG.24870.2	1156.10	1452.15	-0.59	-0.04	0.000156861	6.98E-01	0.005968503	9.727E-01	0.16	0.11	-3.78	-0.39
Mchr1	ENSRNOG00000018895	ENSRNOT00000025564	STRG.29151.1	STRG.29151.1	217.13	368.55	1.03	0.49	0.000167789	1.28E-01	0.006324457	6.880E-01	0.27	0.32	3.76	1.52
Sf3b1	ENSRNOG00000013516	ENSRNOT00000019126	STRG.34429.2	STRG.34429.2	280.17	3114.60	1.32	0.23	0.000185564	6.93E-02	0.00680303	5.367E-01	0.35	0.12	3.74	1.82
Srsf6	ENSRNOG00000006380	ENSRNOT00000008427	STRG.15204.1.1	STRG.15204.1	582.29	1009.27	0.74	0.32	0.00019023	1.90E-01	0.006942423	7.800E-01	0.20	0.25	3.73	1.31
Zdhhc22	ENSRNOG00000011285	ENSRNOT00000015046	STRG.25421.1.1	STRG.25421.1	822.49	216.19	-1.60	0.48	0.000223173	4.92E-01	0.007972732	9.386E-01	0.43	0.70	-3.69	0.69
Itpk1	ENSRNOG00000008051	ENSRNOT00000080829	STRG.25626.1.1	STRG.25626.1	82.40	239.64	-10.18	0.01	0.000267494	9.67E-01	0.00935851	9.966E-01	2.79	0.31	-3.64	0.04
Pik3r1	ENSRNOG00000018903	ENSRNOT00000075057	STRG.7508.2.1	STRG.7508.2	79.58	139.73	-10.13	0.52	0.000309594	4.90E-01	0.010657475	9.378E-01	2.81	0.75	-3.61	0.69
Ndufa10l1	ENSRNOG00000016470	ENSRNOT00000022089	STRG.35233.1	STRG.35233.1	947.32	2547.87	-0.65	-0.43	0.000321498	1.26E-03	0.010961617	3.730E-02	0.18	0.13	-3.60	-3.22
Cand1	ENSRNOG00000007834	ENSRNOT00000010720	STRG.27721.2.1	STRG.27721.2	299.71	2593.58	-2.16	0.13	0.000324251	5.81E-01	0.011043779	9.578E-01	0.60	0.23	-3.60	0.55
Cacna2d1	ENSRNOG00000033531	ENSRNOT00000042914	STRG.16084.1	STRG.16084.1	142.70	142.27	10.28	10.27	0.000350573	8.60E-03	0.011753525	1.590E-01	2.88	3.91	3.57	2.63
Unc79	ENSRNOG00000008728	ENSRNOT00000011775	STRG.25642.4	STRG.25642.4	141.12	1136.02	10.26	0.49	0.000359659	5.10E-03	0.011970762	1.095E-01	2.88	0.18	3.57	2.80
Sfxn5	ENSRNOG00000037871	ENSRNOT00000057537	STRG.17725.1	STRG.17725.1	135.77	1249.98	10.21	0.98	0.000390751	4.79E-03	0.012832413	1.048E-01	2.88	0.35	3.55	2.82
Ptbp2	ENSRNOG00000010827	ENSRNOT00000015036	STRG.11045.1.2	STRG.11045.1	614.76	884.16	-1.37	0.24	0.000421981	6.02E-02	0.01369074	5.032E-01	0.39	0.13	-3.53	1.88
Casp9	ENSRNOG00000012944	ENSRNOT00000017972	STRG.22722.1.1	STRG.22722.1	337.65	684.64	0.92	0.12	0.000437845	6.81E-01	0.014134119	9.713E-01	0.26	0.30	3.52	0.41
Ap3b1	ENSRNOG00000010624	ENSRNOT00000089599	STRG.7285.1	STRG.7285.1	82.26	429.64	1.86	-0.23	0.000463696	4.08E-01	0.01483458	9.141E-01	0.53	0.28	3.50	-0.83
Sirpa	ENSRNOG00000004763	ENSRNOT00000091935	STRG.14294.2	STRG.14294.2	127.11	392.17	10.11	0.95	0.000464568	5.64E-02	0.014847706	4.866E-01	2.89	0.50	3.50	1.91
Nat8f3	ENSRNOG00000015763	ENSRNOT00000021103	STRG.17741.2	STRG.17741.2	89.03	112.97	1.30	0.64	0.000471784	2.39E-02	0.015003745	3.049E-01	0.37	0.28	3.50	2.26
Zfp317	ENSRNOG00000006684	ENSRNOT00000078593	STRG.30210.8	STRG.30210.8	19.79	88.00	7.43	0.53	0.000513135	2.13E-01	0.01614316	7.987E-01	2.14	0.43	3.47	1.25
Ptprr	ENSRNOG00000004483	ENSRNOT00000006401	STRG.27616.1	STRG.27616.1	365.52	366.74	0.51	0.51	0.000520638	1.48E-03	0.016299456	4.246E-02	0.15	0.16	3.47	3.18
Map1a	ENSRNOG00000014230	ENSRNOT00000083005	STRG.14044.1.1	STRG.14044.1	120.30	2754.38	10.03	0.34	0.000526461	3.11E-01	0.016449725	8.736E-01	2.89	0.34	3.47	1.01
Zfp707	ENSRNOG00000057901	ENSRNOT00000081286	STRG.28862.10	STRG.28862.10	111.56	178.85	-0.83	-0.42	0.000539342	6.37E-02	0.016754508	5.168E-01	0.24	0.22	-3.46	-1.85
Slc44a1	ENSRNOG00000055089	ENSRNOT00000083983	STRG.20579.2.1	STRG.20579.2	772.72	1127.55	-0.78	-0.55	0.000588493	6.16E-03	0.018020222	1.255E-01	0.23	0.20	-3.44	-2.74
Prkacb	ENSRNOG00000004978	ENSRNOT00000068739	STRG.11630.1.1	STRG.11630.1	123.64	295.87	10.07	1.24	0.000639328	1.60E-01	0.019239255	7.408E-01	2.95	0.88	3.41	1.40
Srek1	ENSRNOG00000032735	ENSRNOT00000040533	STRG.7519.2.1	STRG.7519.2	443.45	387.65	-0.78	-0.21	0.000639673	5.99E-01	0.019239255	9.608E-01	0.23	0.41	-3.41	-0.53
Prkce	ENSRNOG00000015603	ENSRNOT00000020959	STRG.23394.1	STRG.23394.1	111.11	1985.00	9.92	0.99	0.000648752	2.48E-03	0.019421482	6.339E-02	2.91	0.33	3.41	3.03
Fkbp3	ENSRNOG00000004629	ENSRNOT00000006531	STRG.24817.1.2	STRG.24817.1	120.32	2244.43	-5.81	-0.25	0.000651583	2.23E-01	0.019471438	8.079E-01	1.70	0.21	-3.41	-1.22
Epb41l4b	ENSRNOG00000056550	ENSRNOT00000090366	STRG.20652.1	STRG.20652.1	63.26	70.70	-9.80	-3.23	0.000667694	2.23E-01	0.019859121	8.079E-01	2.88	2.65	-3.40	-1.22
Aco2	ENSRNOG00000024128	ENSRNOT00000038612	STRG.29172.1.2	STRG.29172.1	74.64	10501.67	-10.03	-0.07	0.000736359	6.28E-01	0.021542693	9.653E-01	2.97	0.14	-3.38	-0.48
Ndufs4	ENSRNOG00000011383	ENSRNOT00000015217	STRG.7784.1	STRG.7784.1	1512.14	1848.59	-0.48	-0.32	0.000748414	7.43E-02	0.021776463	5.571E-01	0.14	0.18	-3.37	-1.78
Kif21a	ENSRNOG00000014844	ENSRNOT00000038946	STRG.29470.2	STRG.29470.2	103.88	235.68	9.82	1.21	0.000772041	7.46E-01	0.022382911	9.780E-01	2.92	3.73	3.36	0.32
LOC688655	ENSRNOG00000005811	ENSRNOT00000007637	STRG.23974.1	STRG.23974.1	7036.27	7063.73	-0.40	-0.41	0.000798735	1.89E-03	0.02301157	5.151E-02	0.12	0.13	-3.35	-3.11
Cand1	ENSRNOG00000007834	ENSRNOT00000010720	STRG.27721.2.2	STRG.27721.2	105.49	2593.58	9.84	0.13	0.000800571	5.81E-01	0.023043827	9.578E-01	2.94	0.23	3.35	0.55
Calb1	ENSRNOG00000007456	ENSRNOT00000010845	STRG.19829.1.1	STRG.19829.1	395.87	1866.02	-0.84	-0.07	0.000875523	7.56E-01	0.024823476	9.780E-01	0.25	0.22	-3.33	-0.31
Cops2	ENSRNOG00000008744	ENSRNOT00000012287	STRG.14140.1.1	STRG.14140.1	1087.65	850.14	-0.84	0.10	0.000893565	7.07E-01	0.025268159	9.733E-01	0.25	0.26	-3.32	0.38
Napb	ENSRNOG00000004753	ENSRNOT00000006329	STRG.14715.1	STRG.14715.1	108.21	1942.22	9.88	0.56	0.000904602	1.20E-01	0.025468256	6.733E-01	2.98	0.36	3.32	1.55
Chaf1a	ENSRNOG00000046479	ENSRNOT00000071107	STRG.33509.2	STRG.33509.2	186.54	187.13	0.76	0.75	0.000969276	1.57E-03	0.026916155	4.456E-02	0.23	0.24	3.30	3.16
Grik2	ENSRNOG00000000368	ENSRNOT00000076234	STRG.56903.4	STRG.56903.4	543.88	545.88	0.65	0.64	0.000986949	1.69E-03	0.027261505	4.746E-02	0.20	0.20	3.29	3.14
